# Supplementary material for: A High Phosphorus Diet Affects Lipid Metabolism in Rat Liver: A DNA Microarray Analysis
Source: PLoS One. 2016 May 17;11(5):e0155386. doi: 10.1371/journal.pone.0155386 (PMC4871335; doi:10.1371/journal.pone.0155386)
Supplement: S3 Table — (XLSX) [file pone.0155386.s008.xlsx]

## Sheet: Sheet1
S3 Table. Gene expression data of known major phosphate transporter genes.
Probe set ID	Gene Title	Alternative name	Gene Symbol	C1	C2	C4	C5	HP1	HP2	HP3	HP4	FDR(C < HP)	FDR(C > HP)	stat(C < HP)	stat(C > HP)	rank(C < HP)	rank(C > HP)
1387188_at	solute carrier family 17 (sodium phosphate), member 1	NPT1	Slc17a1	9.74535	9.74558	9.74538	9.74518	9.74541	9.74542	9.7453	9.74567	1.12383	1.02904	11878.9	16138	12709	22287
1368680_a_at	solute carrier family 34 (sodium phosphate), member 1	NaPi-IIa	Slc34a1	6.54719	6.5473	6.54729	6.54746	6.5476	6.54735	6.54707	6.54736	1.09039	1.07246	12756.8	14526.9	14835	18530
1370610_at	solute carrier family 34 (sodium phosphate), member 1	NaPi-IIa	Slc34a1	6.49859	6.49857	6.49845	6.49807	6.49846	6.49844	6.49841	6.49838	1.0379	1.13384	14325.8	12918.1	18757	14576
1370745_at	solute carrier family 34 (sodium phosphate), member 1	NaPi-IIa	Slc34a1	7.74412	7.74419	7.7442	7.74431	7.74429	7.74426	7.74424	7.74436	1.11056	1.00111	12173.2	18143.5	13434	26089
1368168_at	solute carrier family 34 (sodium phosphate), member 2	NaPi-Iib	Slc34a2	8.53404	8.13312	8.63284	7.92636	8.3517	7.84147	7.94857	8.94854	0.530496	0.153823	3582.99	2101.33	1521	1078
1384838_at	solute carrier family 34 (sodium phosphate), member 3	NaPi-Iic	Slc34a3	6.73467	6.73486	6.73454	6.73467	6.73453	6.73476	6.73492	6.73499	1.19386	1.01348	10497.7	17152.1	9477	24315
1370314_at	solute carrier family 20 (phosphate transporter), member 1	PiT-1	Slc20a1	8.70613	8.52458	8.81483	8.88782	8.5324	8.571	8.68696	8.92702	1.1854	0.554075	6664.57	4055.34	3500	2062
1369234_at	solute carrier family 20 (phosphate transporter), member 2	PiT-2	Slc20a2	6.78875	6.78879	6.78891	6.78908	6.78882	6.78853	6.78869	6.78843	0.998891	1.17546	22515	6784.3	30131	3685
1372747_at*	solute carrier family 20 (phosphate transporter), member 2	PiT-2	Slc20a2	8.34665	8.42325	8.5418	8.50671	8.33054	8.26052	8.32928	8.31986	1.00414	0.049998	29861	1166.89	30970	494
*: Significantly downregulated by HP diet administration
